# Supplementary material for: Luteinizing Hormone Receptor Is Expressed in Testicular Germ Cell Tumors: Possible Implications for Tumor Growth and Prognosis
Source: Cancers (Basel). 2020 May 26;12(6):1358. doi: 10.3390/cancers12061358 (PMC7352821; doi:10.3390/cancers12061358)
Supplement: Supplementary file 1 [file cancers-12-01358-s001.zip]

Archive with 3 entries (2 files):
- cancers-788970-suppl-final/
- cancers-788970-suppl-final/cancers-788970-suppl-final.docx
- cancers-788970-suppl-final/Original WB figures .pdf
